# Supplementary material for: A consensus-based and readable extension of Linear Code for Reaction Rules (LiCoRR)
Source: Beilstein J Org Chem. 2020 Oct 27;16:2645–62. doi: 10.3762/bjoc.16.215 (PMC7607430; doi:10.3762/bjoc.16.215)
Supplement: File 1 — Supporting tables. [file Beilstein_J_Org_Chem-16-2645-s001.zip]

Archive with 10 entries (10 files):
- 52820LiCoRR supporting information.docx
- desktop.ini
- Table S1 - All position combination F(E(D)(C)B)A.xlsx
- Table S2 - Formalized_Reaction_Rules.xlsm
- Table S3 - Wildcard checker.xlsm
- Table S4 - Computational Illustration of Uncertainty Operator Matches.xlsx
- Table S5 - Linear Code Matched Constraints.xlsx
- Table S6 - Monosaccharide Network.xlsx
- Table S7 - Lectin Binding Event.xlsx
- Table S8 - Syntax Recommendations.xlsx
