# Supplementary material for: A consensus-based and readable extension of Linear Code for Reaction Rules (LiCoRR)
Source: Beilstein J Org Chem. 2020 Oct 27;16:2645–62. doi: 10.3762/bjoc.16.215 (PMC7607430; doi:10.3762/bjoc.16.215)
Supplement: File 1 — Supporting tables. [file Beilstein_J_Org_Chem-16-2645-s001.zip › Table S3 - Wildcard checker.xlsm]

## Sheet: Test codes
		Possible
	Ligand	Branch	Continuation
Test string	…	|	_
G(GGG)	TRUE	FALSE	TRUE
)(GGG)	FALSE	TRUE	TRUE
(GGG))	FALSE	FALSE	TRUE
